# Supplementary material for: Intrapartum Molecular Detection of Group B Streptococcus: Real-World Evaluation of Multiple Point-of-Care Platforms and the Potential Role of Lysis Efficiency
Source: Microorganisms. 2026 May 8;14(5):1060. doi: 10.3390/microorganisms14051060 (PMC13209353; doi:10.3390/microorganisms14051060)
Supplement: Supplementary file 1 [file microorganisms-14-01060-s001.zip]

Archive with 1 entries (1 files):
- microorganisms-4266252-supplementary.pdf
